# Supplementary material for: Aging-dependent microglial heterogeneity worsens outcomes in models of traumatic brain injury
Source: J Clin Invest. 2026 Apr 2;136(12):e196112. doi: 10.1172/JCI196112 (PMC13262727; doi:10.1172/JCI196112)
Supplement: Supporting data values [file jci-136-196112-s298.xlsx]

## Sheet: Figure 1
	Cell proportion of different celltypes
Figure 1C	Cell type	Aged-TBI	Aged-Ctrl	Young-TBI	Young-Ctrl
	B cells	0.767903	0.418263	0.61987	1.48596
	Fibroblasts	1.82441	3.74328	2.43419	1.64653
	Astrocytes	2.24186	2.45334	2.07189	1.18115
	Neurons	2.43255	0.488559	1.48316	0.587851
	Granulocytes	2.44286	0.885733	1.77753	1.51045
	Monocytes	2.73404	0.769744	1.7011	0.699434
	T cells	3.52771	1.01578	1.61902	1.17026
	Epithelial cells	4.4863	3.98229	5.53637	9.35119
	Macrophages	9.22772	1.13177	3.69941	1.29817
	Oligodendrocytes	12.7992	28.0799	11.2511	7.59035
	Endothelial cells	16.0152	29.1167	24.3815	12.7422
	Microglia	41.5002	27.9147	43.4249	60.7364
	Number of DEGS in different celltypes (TBI vs. Ctrl)
Figure 1E	Cell type	Number of DEGs
	Microglia	759
	Endothelial	534
	Monocytes	466
	Macrophages	436
	Astrocyte	385
	Fibroblasts	338
	Oligodendrocytes	311
	T cells	305
	Neurons	277
	B cells	245
	Neutrophils	240
	Epithelial	194
	Number of DEGS in different celltypes (Aged-TBI vs. Young-TBI)
Figure 1F	Cell type	Number of DEGs
	Microglia	594
	Monocytes	372
	Endothelial	331
	Astrocyte	302
	Macrophages	229
	T cells	225
	Neutrophils	219
	B cells	199
	Oligodendrocytes	179
	Neurons	161
	Fibroblasts	156
	Epithelial	81

## Sheet: Figure 2
	Log2 FC of percentage of subtypes											Survival infromation of different groups of young mice								Survival infromation of different groups of aged mice								Survival infromation of different groups of young mice								Survival infromation of different groups of aged mice								mNSS score of young mice
Figure 2B	Subtype	Young-TBI vs. Young-Ctrl			Aged-TBI vs. Aged-Ctrl						Figure 2I (left)	Groups	Days	Live=0, Death=1					Figure 2I (right)	Groups	Days	Live=0, Death=1					Figure 2J (left)	Groups	Days	Live=0, Death=1					Figure 2J (right)	Groups	Days	Live=0, Death=1					Figure 2K (left)	Nlrp3fl/fl+AAV-Cx3cr1-Cre+Sham	Nlrp3fl/fl+AAV-Cx3cr1+TBI	Nlrp3fl/fl+AAV-Cx3cr1-Cre+TBI
	Nlrp3+	0.305009	0.369902	0.821503	2.63275	2.47786	2.87906					Nlrp3fl/fl+AAV-Cx3cr1-Cre+Sham	45	0						Nlrp3fl/fl+AAV-Cx3cr1-Cre+Sham	45	0						Lyz2fl/fl+AAV-Cx3cr1-Cre+Sham	45	0						Lyz2fl/fl+AAV-Cx3cr1-Cre+Sham	45	0						0	4	1
	Ccl5+	-0.297343	-0.466135	0.347055	0.893865	0.61309	0.375227					Nlrp3fl/fl+AAV-Cx3cr1-Cre+Sham	45	0						Nlrp3fl/fl+AAV-Cx3cr1-Cre+Sham	45	0						Lyz2fl/fl+AAV-Cx3cr1-Cre+Sham	45	0						Lyz2fl/fl+AAV-Cx3cr1-Cre+Sham	45	0						0	2	3
	Lyz2+	1.26841	1.70359	2.08536	-1.59755	-0.794971	-0.887028					Nlrp3fl/fl+AAV-Cx3cr1-Cre+Sham	45	0						Nlrp3fl/fl+AAV-Cx3cr1-Cre+Sham	45	0						Lyz2fl/fl+AAV-Cx3cr1-Cre+Sham	45	0						Lyz2fl/fl+AAV-Cx3cr1-Cre+Sham	45	0						0	6	2
	Nav2+	0.286526	-0.346234	0.894775	0.432627	-1.53513	-0.0196928					Nlrp3fl/fl+AAV-Cx3cr1-Cre+Sham	45	0						Nlrp3fl/fl+AAV-Cx3cr1-Cre+Sham	45	0						Lyz2fl/fl+AAV-Cx3cr1-Cre+Sham	45	0						Lyz2fl/fl+AAV-Cx3cr1-Cre+Sham	45	0						0	2	2
	H2-Eb1+	0.201164	0.113851	0.783585	0.394123	0.363603	0.605037					Nlrp3fl/fl+AAV-Cx3cr1-Cre+Sham	45	0						Nlrp3fl/fl+AAV-Cx3cr1-Cre+Sham	45	0						Lyz2fl/fl+AAV-Cx3cr1-Cre+Sham	45	0						Lyz2fl/fl+AAV-Cx3cr1-Cre+Sham	45	0						0	5	0
												Nlrp3fl/fl+AAV-Cx3cr1-Cre+Sham	45	0						Nlrp3fl/fl+AAV-Cx3cr1-Cre+Sham	45	0						Lyz2fl/fl+AAV-Cx3cr1-Cre+Sham	45	0						Lyz2fl/fl+AAV-Cx3cr1-Cre+Sham	45	0						0	1	4
												Nlrp3fl/fl+AAV-Cx3cr1-Cre+Sham	45	0						Nlrp3fl/fl+AAV-Cx3cr1-Cre+Sham	45	0						Lyz2fl/fl+AAV-Cx3cr1-Cre+Sham	45	0						Lyz2fl/fl+AAV-Cx3cr1-Cre+Sham	45	0						0	2	2
												Nlrp3fl/fl+AAV-Cx3cr1-Cre+Sham	45	0						Nlrp3fl/fl+AAV-Cx3cr1-Cre+Sham	45	0						Lyz2fl/fl+AAV-Cx3cr1-Cre+Sham	45	0						Lyz2fl/fl+AAV-Cx3cr1-Cre+Sham	45	0						0	7	2
	% of NLRP3+ microglia in all microglia											Nlrp3fl/fl+AAV-Cx3cr1-Cre+Sham	45	0						Nlrp3fl/fl+AAV-Cx3cr1-Cre+Sham	45	0						Lyz2fl/fl+AAV-Cx3cr1-Cre+Sham	45	0						Lyz2fl/fl+AAV-Cx3cr1-Cre+Sham	45	0						0	3	3
Figure 2E	Young-Ctrl	Aged-Ctrl	Young-TBI	Aged-TBI								Nlrp3fl/fl+AAV-Cx3cr1-Cre+Sham	45	0						Nlrp3fl/fl+AAV-Cx3cr1-Cre+Sham	45	0						Lyz2fl/fl+AAV-Cx3cr1-Cre+Sham	45	0						Lyz2fl/fl+AAV-Cx3cr1-Cre+Sham	45	0						0	8	3
	3.63	3.85	6.85	15.4								Nlrp3fl/fl+AAV-Cx3cr1-Cre+Sham	45	0						Nlrp3fl/fl+AAV-Cx3cr1-Cre+Sham	45	0						Lyz2fl/fl+AAV-Cx3cr1-Cre+Sham	45	0						Lyz2fl/fl+AAV-Cx3cr1-Cre+Sham	45	0						0	3	4
	3.25	4.07	3.85	12.2								Nlrp3fl/fl+AAV-Cx3cr1-Cre+Sham	45	0						Nlrp3fl/fl+AAV-Cx3cr1-Cre+Sham	45	0						Lyz2fl/fl+AAV-Cx3cr1-Cre+Sham	45	0						Lyz2fl/fl+AAV-Cx3cr1-Cre+Sham	45	0						0	7	3
	4.32	5.1	6.59	9.36								Nlrp3fl/fl+AAV-Cx3cr1+TBI	45	0						Nlrp3fl/fl+AAV-Cx3cr1+TBI	45	0						Lyz2fl/fl+AAV-Cx3cr1+TBI	45	0						Lyz2fl/fl+AAV-Cx3cr1+TBI	45	0							9	4
	2.11	6.87	7.64	28.6								Nlrp3fl/fl+AAV-Cx3cr1+TBI	2	1						Nlrp3fl/fl+AAV-Cx3cr1+TBI	2	1						Lyz2fl/fl+AAV-Cx3cr1+TBI	45	0						Lyz2fl/fl+AAV-Cx3cr1+TBI	4	1							5	5
	5.35	7.5	8.16	16.1								Nlrp3fl/fl+AAV-Cx3cr1+TBI	45	0						Nlrp3fl/fl+AAV-Cx3cr1+TBI	45	0						Lyz2fl/fl+AAV-Cx3cr1+TBI	3	1						Lyz2fl/fl+AAV-Cx3cr1+TBI	45	0							2	2
	7.91	6.56	8.98	19.5								Nlrp3fl/fl+AAV-Cx3cr1+TBI	45	0						Nlrp3fl/fl+AAV-Cx3cr1+TBI	5	1						Lyz2fl/fl+AAV-Cx3cr1+TBI	45	0						Lyz2fl/fl+AAV-Cx3cr1+TBI	45	0							4	2
												Nlrp3fl/fl+AAV-Cx3cr1+TBI	45	0						Nlrp3fl/fl+AAV-Cx3cr1+TBI	45	0						Lyz2fl/fl+AAV-Cx3cr1+TBI	45	0						Lyz2fl/fl+AAV-Cx3cr1+TBI	45	0							1	3
												Nlrp3fl/fl+AAV-Cx3cr1+TBI	45	0						Nlrp3fl/fl+AAV-Cx3cr1+TBI	6	1						Lyz2fl/fl+AAV-Cx3cr1+TBI	45	0						Lyz2fl/fl+AAV-Cx3cr1+TBI	7	1							2	2
												Nlrp3fl/fl+AAV-Cx3cr1+TBI	45	0						Nlrp3fl/fl+AAV-Cx3cr1+TBI	45	0						Lyz2fl/fl+AAV-Cx3cr1+TBI	45	0						Lyz2fl/fl+AAV-Cx3cr1+TBI	45	0								2
	% of Lysozyme+ microglia in all microglia											Nlrp3fl/fl+AAV-Cx3cr1+TBI	45	0						Nlrp3fl/fl+AAV-Cx3cr1+TBI	45	0						Lyz2fl/fl+AAV-Cx3cr1+TBI	45	0						Lyz2fl/fl+AAV-Cx3cr1+TBI	45	0
Figure 2F	Young-Ctrl	Aged-Ctrl	Young-TBI	Aged-TBI								Nlrp3fl/fl+AAV-Cx3cr1+TBI	45	0						Nlrp3fl/fl+AAV-Cx3cr1+TBI	9	1						Lyz2fl/fl+AAV-Cx3cr1+TBI	45	0						Lyz2fl/fl+AAV-Cx3cr1+TBI	6	1
	9.47	8.25	24	3.77								Nlrp3fl/fl+AAV-Cx3cr1+TBI	45	0						Nlrp3fl/fl+AAV-Cx3cr1+TBI	45	0						Lyz2fl/fl+AAV-Cx3cr1+TBI	45	0						Lyz2fl/fl+AAV-Cx3cr1+TBI	45	0
	10.1	10.7	20.1	0.87								Nlrp3fl/fl+AAV-Cx3cr1+TBI	10	1						Nlrp3fl/fl+AAV-Cx3cr1+TBI	45	0						Lyz2fl/fl+AAV-Cx3cr1+TBI	45	0						Lyz2fl/fl+AAV-Cx3cr1+TBI	12	1						mNSS score of aged mice
	6.19	5.7	17.8	4.45								Nlrp3fl/fl+AAV-Cx3cr1+TBI	45	0						Nlrp3fl/fl+AAV-Cx3cr1+TBI	45	0						Lyz2fl/fl+AAV-Cx3cr1+TBI	45	0						Lyz2fl/fl+AAV-Cx3cr1+TBI	45	0					Figure 2K (right)	Nlrp3fl/fl+AAV-Cx3cr1-Cre+Sham	Nlrp3fl/fl+AAV-Cx3cr1+TBI	Nlrp3fl/fl+AAV-Cx3cr1-Cre+TBI
	9.8	7.87	25.1	8.73								Nlrp3fl/fl+AAV-Cx3cr1+TBI	45	0						Nlrp3fl/fl+AAV-Cx3cr1+TBI	45	0						Lyz2fl/fl+AAV-Cx3cr1+TBI	45	0						Lyz2fl/fl+AAV-Cx3cr1+TBI	45	0						0	2	1
	5.97	6.67	27.8	5.13								Nlrp3fl/fl+AAV-Cx3cr1+TBI	45	0						Nlrp3fl/fl+AAV-Cx3cr1+TBI	10	1						Lyz2fl/fl+AAV-Cx3cr1+TBI	45	0						Lyz2fl/fl+AAV-Cx3cr1+TBI	45	0						0	7	9
	8.52	8.52	12.6	1.77								Nlrp3fl/fl+AAV-Cx3cr1+TBI	45	0						Nlrp3fl/fl+AAV-Cx3cr1+TBI	45	0						Lyz2fl/fl+AAV-Cx3cr1+TBI	45	0						Lyz2fl/fl+AAV-Cx3cr1+TBI	45	0						0	10	4
												Nlrp3fl/fl+AAV-Cx3cr1+TBI	45	0						Nlrp3fl/fl+AAV-Cx3cr1+TBI	45	0						Lyz2fl/fl+AAV-Cx3cr1+TBI	45	0						Lyz2fl/fl+AAV-Cx3cr1+TBI	45	0						0	8	2
												Nlrp3fl/fl+AAV-Cx3cr1+TBI	45	0						Nlrp3fl/fl+AAV-Cx3cr1+TBI	3	1						Lyz2fl/fl+AAV-Cx3cr1+TBI	45	0						Lyz2fl/fl+AAV-Cx3cr1+TBI	45	0						0	8	3
												Nlrp3fl/fl+AAV-Cx3cr1+TBI	45	0						Nlrp3fl/fl+AAV-Cx3cr1+TBI	45	0						Lyz2fl/fl+AAV-Cx3cr1+TBI	45	0						Lyz2fl/fl+AAV-Cx3cr1+TBI	45	0						0	5	2
	% of NLRP3+ microglia in all microglia				% of Lysozyme+ microglia in all microglia							Nlrp3fl/fl+AAV-Cx3cr1+TBI	45	0						Nlrp3fl/fl+AAV-Cx3cr1+TBI	45	0						Lyz2fl/fl+AAV-Cx3cr1+TBI	45	0						Lyz2fl/fl+AAV-Cx3cr1+TBI	45	0						0	8	2
Figure 2G	Young TBI patients	Aged TBI patients		Figure 2H	Young TBI patients	Aged TBI patients						Nlrp3fl/fl+AAV-Cx3cr1+TBI	45	0						Nlrp3fl/fl+AAV-Cx3cr1+TBI	45	0						Lyz2fl/fl+AAV-Cx3cr1+TBI	45	0						Lyz2fl/fl+AAV-Cx3cr1+TBI	45	0						0	6	2
	0.88	4.89			13.1	8.69						Nlrp3fl/fl+AAV-Cx3cr1-Cre+TBI	45	0						Nlrp3fl/fl+AAV-Cx3cr1-Cre+TBI	45	0						Lyz2fl/fl+AAV-Cx3cr1-Cre+TBI	45	0						Lyz2fl/fl+AAV-Cx3cr1-Cre+TBI	3	1						1	4	7
	1.03	8.97			12.4	0.54						Nlrp3fl/fl+AAV-Cx3cr1-Cre+TBI	45	0						Nlrp3fl/fl+AAV-Cx3cr1-Cre+TBI	6	1						Lyz2fl/fl+AAV-Cx3cr1-Cre+TBI	10	1						Lyz2fl/fl+AAV-Cx3cr1-Cre+TBI	2	1						0	7	4
	2.02	5.14			7.39	3.4						Nlrp3fl/fl+AAV-Cx3cr1-Cre+TBI	45	0						Nlrp3fl/fl+AAV-Cx3cr1-Cre+TBI	45	0						Lyz2fl/fl+AAV-Cx3cr1-Cre+TBI	45	0						Lyz2fl/fl+AAV-Cx3cr1-Cre+TBI	3	1						0	8	4
	0.96	9.68			9.74	2.38						Nlrp3fl/fl+AAV-Cx3cr1-Cre+TBI	7	1						Nlrp3fl/fl+AAV-Cx3cr1-Cre+TBI	45	0						Lyz2fl/fl+AAV-Cx3cr1-Cre+TBI	45	0						Lyz2fl/fl+AAV-Cx3cr1-Cre+TBI	45	0						0	8	0
	5.54	4.62			9.53	1.5						Nlrp3fl/fl+AAV-Cx3cr1-Cre+TBI	45	0						Nlrp3fl/fl+AAV-Cx3cr1-Cre+TBI	45	0						Lyz2fl/fl+AAV-Cx3cr1-Cre+TBI	45	0						Lyz2fl/fl+AAV-Cx3cr1-Cre+TBI	45	0							7	5
	4.23	2.68			13.4	3.76						Nlrp3fl/fl+AAV-Cx3cr1-Cre+TBI	45	0						Nlrp3fl/fl+AAV-Cx3cr1-Cre+TBI	45	0						Lyz2fl/fl+AAV-Cx3cr1-Cre+TBI	6	1						Lyz2fl/fl+AAV-Cx3cr1-Cre+TBI	12	1							8	4
	2.3	5.16			15.9	2.01						Nlrp3fl/fl+AAV-Cx3cr1-Cre+TBI	45	0						Nlrp3fl/fl+AAV-Cx3cr1-Cre+TBI	45	0						Lyz2fl/fl+AAV-Cx3cr1-Cre+TBI	45	0						Lyz2fl/fl+AAV-Cx3cr1-Cre+TBI	45	0								2
	5.33	12.6			7.25	1.35						Nlrp3fl/fl+AAV-Cx3cr1-Cre+TBI	45	0						Nlrp3fl/fl+AAV-Cx3cr1-Cre+TBI	45	0						Lyz2fl/fl+AAV-Cx3cr1-Cre+TBI	45	0						Lyz2fl/fl+AAV-Cx3cr1-Cre+TBI	45	0								3
	3.98	5.43			7.69	8.86						Nlrp3fl/fl+AAV-Cx3cr1-Cre+TBI	45	0						Nlrp3fl/fl+AAV-Cx3cr1-Cre+TBI	45	0						Lyz2fl/fl+AAV-Cx3cr1-Cre+TBI	5	1						Lyz2fl/fl+AAV-Cx3cr1-Cre+TBI	14	1								2
	8.58	12.3			18.4	3.35						Nlrp3fl/fl+AAV-Cx3cr1-Cre+TBI	45	0						Nlrp3fl/fl+AAV-Cx3cr1-Cre+TBI	45	0						Lyz2fl/fl+AAV-Cx3cr1-Cre+TBI	45	0						Lyz2fl/fl+AAV-Cx3cr1-Cre+TBI	45	0								1
	4.41	9.69			15.1	1.65						Nlrp3fl/fl+AAV-Cx3cr1-Cre+TBI	45	0						Nlrp3fl/fl+AAV-Cx3cr1-Cre+TBI	45	0						Lyz2fl/fl+AAV-Cx3cr1-Cre+TBI	45	0						Lyz2fl/fl+AAV-Cx3cr1-Cre+TBI	45	0								1
	6.56	7.38			5.27	9.3						Nlrp3fl/fl+AAV-Cx3cr1-Cre+TBI	45	0						Nlrp3fl/fl+AAV-Cx3cr1-Cre+TBI	45	0						Lyz2fl/fl+AAV-Cx3cr1-Cre+TBI	4	1						Lyz2fl/fl+AAV-Cx3cr1-Cre+TBI	10	1
	3.58	13.4			8.41	4.46						Nlrp3fl/fl+AAV-Cx3cr1-Cre+TBI	45	0						Nlrp3fl/fl+AAV-Cx3cr1-Cre+TBI	45	0						Lyz2fl/fl+AAV-Cx3cr1-Cre+TBI	4	1						Lyz2fl/fl+AAV-Cx3cr1-Cre+TBI	45	0
		2.64				5.09						Nlrp3fl/fl+AAV-Cx3cr1-Cre+TBI	45	0						Nlrp3fl/fl+AAV-Cx3cr1-Cre+TBI	45	0						Lyz2fl/fl+AAV-Cx3cr1-Cre+TBI	45	0						Lyz2fl/fl+AAV-Cx3cr1-Cre+TBI	20	1
		8.06				5.53						Nlrp3fl/fl+AAV-Cx3cr1-Cre+TBI	45	0						Nlrp3fl/fl+AAV-Cx3cr1-Cre+TBI	45	0						Lyz2fl/fl+AAV-Cx3cr1-Cre+TBI	45	0						Lyz2fl/fl+AAV-Cx3cr1-Cre+TBI	45	0
		10.1				1.66						Nlrp3fl/fl+AAV-Cx3cr1-Cre+TBI	45	0						Nlrp3fl/fl+AAV-Cx3cr1-Cre+TBI	45	0						Lyz2fl/fl+AAV-Cx3cr1-Cre+TBI	45	0						Lyz2fl/fl+AAV-Cx3cr1-Cre+TBI	45	0
		9.98				8.78						Nlrp3fl/fl+AAV-Cx3cr1-Cre+TBI	45	0						Nlrp3fl/fl+AAV-Cx3cr1-Cre+TBI	45	0						Lyz2fl/fl+AAV-Cx3cr1-Cre+TBI	45	0						Lyz2fl/fl+AAV-Cx3cr1-Cre+TBI	6	1
		17.4				4.52						Nlrp3fl/fl+AAV-Cx3cr1-Cre+TBI	45	0						Nlrp3fl/fl+AAV-Cx3cr1-Cre+TBI	45	0						Lyz2fl/fl+AAV-Cx3cr1-Cre+TBI	12	1						Lyz2fl/fl+AAV-Cx3cr1-Cre+TBI	45	0
		5.03				0.98						Nlrp3fl/fl+AAV-Cx3cr1-Cre+TBI	45	0						Nlrp3fl/fl+AAV-Cx3cr1-Cre+TBI	45	0						Lyz2fl/fl+AAV-Cx3cr1-Cre+TBI	45	0						Lyz2fl/fl+AAV-Cx3cr1-Cre+TBI	45	0
		3.85				3.28						Nlrp3fl/fl+AAV-Cx3cr1-Cre+TBI	45	0						Nlrp3fl/fl+AAV-Cx3cr1-Cre+TBI	45	0						Lyz2fl/fl+AAV-Cx3cr1-Cre+TBI	45	0						Lyz2fl/fl+AAV-Cx3cr1-Cre+TBI	7	1
		2.71				1.99
		7.25				2.29
[truncated: 12 more columns]

## Sheet: Figure 3
	ECAR between NLRP3+ and Lysozyme+ microglia (mpH/min)											Quantitative value of metabolites						Quantitative value of metabolites						M+3 (% of total pool) from [U-13C6] glucose
Figure 3D	Minutes	NLRP3+ microglia			Lysozyme+ microglia						Figure 3G (ATP)	NLRP3+ microglia	Lysozyme+ microglia				Figure 3H (GLU)	NLRP3+ microglia	Lysozyme+ microglia				Figure 3I	Metabolites	NLRP3+ microglia				Lysozyme+ microglia
	0	22.2422	24.7777	21.4338	17.8667	16.5974	16.1406					2.8836	200.941					138.684	41.3547					G3P	45.0189	36.147	34.2747	39.7733	20.4751	25.6292	27.9047	21.1521
	10	23.878	21.1263	22.4173	18.706	15.7826	17.4689					2.5062	140.336					177.708	39.2296					pyruvate	30.1617	38.0664	37.1726	39.2878	9.02268	6.51751	12.5726	11.5332
	20	20.2082	21.8468	24.1366	15.357	18.7467	17.8707					1.3133	126.848					207.774	26.285					Lactate	53.8822	56.4493	60.772	49.8061	9.2767	12.4721	11.7599	15.2496
	30	58.2479	64.7874	64.3354	33.1525	34.5059	31.2007					5.0657	123.885					160.416	60.5162
	40	69.5508	62.4024	60.6939	30.853	37.5809	30.8389					10.2971	157.239					165.188	27.8728
	50	62.3843	64.2462	69.8213	32.5468	36.1916	30.8394					0.5436	141.512					141.1	37.844
	60	117.397	104.716	119.825	76.6832	74.6707	67.8371
	70	113.439	118.426	108.259	61.719	64.6947	66.2286
	80	109.083	112.13	114.415	56.4874	58.5622	61.6957
	90	18.3712	19.844	17.648	17.3058	18.4405	18.2979					Quantitative value of metabolites						Quantitative value of metabolites
	100	16.7456	16.1042	18.3258	18.3731	16.4622	16.1338				Figure 3G (NAD)	NLRP3+ microglia	Lysozyme+ microglia				Figure 3H (Acetyl-CoA)	NLRP3+ microglia	Lysozyme+ microglia
	110	17.3864	17.6298	16.7247	17.6047	16.0184	14.9968					0	39.8821					3.7379	82.5247
												0	48.7241					4.1061	82.3912
												0	50.4432					3.9881	63.7509
												0	78.996					6.0285	62.3711
	OCR between NLRP3+ and Lysozyme+ microglia (pmol/min)											0	30.0943					8.9676	68.7419
Figure 3E	Minutes	NLRP3+ microglia			Lysozyme+ microglia							0	35.8058					4.4908	61.7469
	0	129.784	130.367	135.108	163.453	163.117	166.312
	10	116.564	127.194	135.905	148.82	175.549	173.499
	20	130.724	124.361	120.627	146.991	160.547	185.901
	30	56.7767	65.3499	71.6921	61.4356	73.6814	74.6798					Quantitative value of metabolites						Quantitative value of metabolites
	40	58.2153	57.4084	58.5794	62.0516	72.653	65.973				Figure 3G (NADH)	NLRP3+ microglia	Lysozyme+ microglia				Figure 3H (CA)	NLRP3+ microglia	Lysozyme+ microglia
	50	59.8102	68.0172	61.9224	71.9733	63.5254	65.0968					0	35.832					0	111.585
	60	191.21	210.089	223.391	307.83	361.48	346.118					0	26.8142					0	82.4934
	70	206.066	235.395	175.714	316.68	326.495	354.074					0	36.6026					0	71.1592
	80	205.583	181.095	195.514	359.018	307.736	327.318					0	23.6609					4.0735	137.132
	90	82.387	85.6595	108.296	73.6182	98.0803	86.4959					0	13.2454					0	94.9943
	100	105.644	72.8499	91.6933	95.8974	93.0227	101.623					0	10.1351					0	110.654
	110	88.4734	88.7498	102.058	88.229	105.2	88.6607
												Quantitative value of metabolites						Quantitative value of metabolites
											Figure 3G (FAD)	NLRP3+ microglia	Lysozyme+ microglia				Figure 3H (MA)	NLRP3+ microglia	Lysozyme+ microglia
												9.0014	10.2669					5.1129	22.1004
												9.8751	12.9473					5.4284	13.1273
												7.8986	11.7803					6.3791	16.6091
												7.9337	19.3367					5.9133	34.5838
												6.3022	8.2406					2.7073	10.2018
												8.3288	10.8026					4.3899	19.3068

## Sheet: Figure 4
	qRT-PCR of selected TFs between NLRP3+ and Lysozyme+ microglia in mice
Figure 4B	Markers	Lysozyme+ microglia						NLRP3+ microglia
	Elf1	1.01648	0.897252	1.08944	0.903493	0.988687	1.10465	5.59286	3.95475	7.22794	3.82003	7.53488	6.74391
	Nfkb2	1.00922	0.981624	1.00225	0.890843	0.915888	1.20017	5.25337	4.06496	5.95146	6.78921	7.27649	4.54173
	Batf	0.988213	0.941409	1.07393	1.08892	1.02306	0.884475	1.4875	1.80612	1.80612	1.99017	2.03199	1.63909
	Cebpb	1.0102	0.88555	1.2097	0.803653	0.776278	1.31462	2.00645	2.50471	2.59304	2.75996	2.30481	2.30481
	Rela	1.05974	1.20056	1.12795	0.848923	0.814341	0.94849	5.36547	4.41895	3.53989	3.32581	2.81611	3.98258
	Fli1	0.91137	0.930519	0.856252	1.21935	1.09894	0.983576	2.7059	1.84818	1.60894	1.27997	1.56494	1.4703
	Mef2c	1.0436	0.934052	1.18228	0.940549	0.796405	1.10311	1.743	1.94743	3.09851	1.97462	1.64898	2.3159
	Stat3	1.02059	1.15622	0.926209	0.864184	0.852286	1.18051	1.8143	1.60148	1.74039	1.50463	2.05539	2.78835
	Jun	1.01203	1.08466	1.08466	1.09221	0.839293	0.887148	1.47146	1.53394	1.64404	2.23031	1.9824	2.15434
	Junb	0.922135	0.954654	1.03746	0.941511	0.884571	1.25967	1.35008	1.46718	1.47739	2.70017	1.63927	1.58343
	Fosb	0.988725	1.07448	0.897287	0.909813	1.28667	0.843022	1.54076	2.14896	3.12454	3.30269	2.59124	1.76987
	Fos	1.15512	1.01962	1.13134	0.887635	0.978089	0.828192	2.72837	1.82518	1.86353	2.98563	2.3917	1.83787
	Relb	1.01686	1.13613	0.929241	0.916448	1.12828	0.873043	1.9374	1.95088	2.66498	1.60673	2.95698	1.71015
	Jund	0.993271	1.00714	0.889002	1.20602	0.779305	1.12526	1.33817	2.23498	2.7137	1.6821	2.58517	1.61357
	Nfkb1	1.02648	1.05534	1.00536	0.839562	0.957742	1.11551	1.47193	2.72775	2.92353	2.39116	1.91548	3.31201
	Atf4	1.08116	1.19962	0.941206	0.860104	0.909145	1.00876	1.26802	1.80573	2.87305	0.974398	0.928248	1.29467
	Rel	1.07764	1.04093	1.01247	1.11564	0.828098	0.925224	1.45183	0.751515	1.79985	1.03374	1.95596	1.79985
	Atf3	0.978056	0.85737	1.10037	1.05555	0.762067	1.24659	1.86347	1.10037	1.24659	0.636393	1.06289	0.631997
	Nfe2l2	1.00117	1.07303	0.908579	1.1906	0.967064	0.859568	1.59293	1.03647	1.09557	0.563186	0.95375	0.824553
	Matf	0.967462	0.980967	0.902674	0.780395	1.12684	1.24167	1.19937	1.62707	1.07347	1.44621	0.514869	0.525687
	Tgif1	1.01254	1.02667	1.11572	0.772697	1.14709	0.925288	0.731016	1.4722	0.746376	1.25525	0.593769	0.94473
	Zbtb7a	1.15733	1.09491	1.10252	0.853112	0.865021	0.927106	0.768867	1.1414	0.774215	2.05738	2.05738	2.29868
	Nr3c1	0.932867	0.986057	1.02083	1.10171	0.972481	0.986057	0.800927	0.447433	0.846594	1.44367	0.858412	1.4337
	Bach1	1.0515	0.987909	1.04424	1.04424	0.884204	0.987909	1.37788	0.439048	0.909062	0.947666	0.836508	0.909062
	Bcl3	1.03978	1.04701	0.983694	0.917819	1.31611	0.695577	0.671883	0.844566	1.45023	0.950186	0.527149	0.983694
	Cebpa	1.07288	0.973658	0.940492	1.20705	0.865429	0.940492	0.595217	1.2239	0.818746	1.06547	0.871448	0.743027
	Egr1	1.03017	0.995079	0.961183	0.872292	1.19987	0.941402	1.00897	1.11179	1.09648	1.19987	0.665672	0.85434
	Ets2	0.966735	1.02896	0.973459	0.993914	0.796194	1.24073	1.70668	0.611826	0.620367	0.528946	0.543817	1.07266
	Xbp1	1.09315	1.22986	1.17161	0.881784	1.0129	0.610683	0.91288	0.932061	2.02581	0.614931	0.696646	1.76357
	qRT-PCR of selected TFs between NLRP3+ and Lysozyme+ microglia in human
Figure 4C	Markers	Lysozyme+ microglia									NLRP3+ microglia
	ELF1	0.881144	0.869013	0.97769	1.01921	0.96423	1.15465	1.09996	0.96423	1.06988	6.9521	5.53065	6.9521	6.39724	2.70842	2.37421	5.92761	4.49228	5.19617	4.13375	4.88192
	NFKB2	0.970819	1.09223	1.00506	0.874951	1.14653	0.991218	1.13861	0.89955	0.881037	4.22009	3.22048	5.80491	5.76482	2.80359	5.26807	3.62323	2.70809	3.54866	3.49981	3.26543
	REL	1.00848	0.902618	0.896383	1.14249	1.18278	1.10358	0.967402	0.842172	0.954084	1.1993	1.44612	1.2245	1.45618	1.8819	1.79277	1.81779	1.59349	2.23797	1.49712	1.70786
	CEBPB	1.03275	0.99068	1.03993	0.85648	1.16999	1.21967	1.09164	0.821591	0.777272	1.63183	1.33468	1.72487	1.70113	1.67771	2.1089	1.98136	1.50159	1.40103	2.56062	1.82322
	RELA	0.988593	1.10454	0.86062	1.34113	1.08934	0.909691	0.837087	0.866606	1.00239	6.51357	2.4342	4.83478	4.80138	3.81967	4.47985	3.61363	2.01873	1.72124	4.60579	4.80138
	FLI1	1.07453	1.05242	1.12016	1.73353	1.17586	0.544767	0.878863	0.878863	0.541004	1.76995	1.48835	1.54083	1.62869	3.03924	2.13422	1.1437	0.891132	1.30469	2.07586	2.9974
	NFKB1	0.967447	1.096	0.947537	1.0441	0.785811	1.12682	1.25898	0.819181	0.954128	1.42628	1.83052	1.98929	1.90826	1.88198	2.19201	4.03412	1.71982	2.16183	2.01706	3.16511
	STAT3	1.01903	1.15444	0.887119	0.874906	1.15444	0.725576	1.1869	1.1869	0.810677	1.94154	1.35397	1.77424	1.62135	2.72678	1.91481	0.67231	1.13855	1.65542	1.77424	2.18434
	JUN	0.920507	0.835378	0.920507	1.24876	0.895336	0.835378	1.19789	0.972993	1.17324	1.23157	1.33839	1.65922	1.3477	1.25745	1.53741	1.55887	1.49537	1.94599	2.01461	1.52679
	JUNB	0.972687	0.913862	1.09433	0.840924	0.876635	1.45402	0.913862	0.752648	1.18103	2.67594	1.86613	1.68185	1.55838	2.58479	1.86613	1.55838	1.8151	1.2924	1.44398	1.08677
	FOSB	0.922298	0.860534	1.01628	1.05212	0.981666	1.03764	1.04486	0.99537	1.08923	4.38721	6.20446	5.86977	2.99655	3.39475	2.81533	3.18944	4.51055	2.46794	2.55497	3.46608
	FOS	0.94331	1.08358	0.997096	1.13745	1.00403	1.23611	1.21067	0.657838	0.729917	1.98042	1.29756	1.83503	2.83983	1.54307	1.66533	1.52183	1.96674	2.83983	2.66808	2.24358
	RELB	1.0402	1.10716	1.02588	1.34431	1.10716	0.561307	1.3821	0.581102	0.850783	1.76157	0.367767	2.10944	0.772102	2.03759	1.47107	0.644773	1.13042	1.20319	2.02351	0.911846
	JUND	1.04258	1.04258	0.986339	1.22277	1.07189	1.05713	0.9932	0.637349	0.94616	1.85338	1.25715	0.67369	0.870645	0.624233	0.539672	0.835178	2.07075	0.607163	1.77788	0.67369
	MEF2C	1.14633	1.09204	1.06218	1.03313	1.06218	0.887011	1.01891	1.026	0.672229	2.6519	1.66673	0.577152	2.06626	0.977402	1.92789	1.59884	1.49177	1.54438	0.799419	1.77402
	ATF4	0.865909	0.884104	0.884104	0.90268	1.11133	1.34937	1.15052	0.836413	1.01557	0.865909	0.625156	0.785829	0.435966	1.49722	1.27658	0.354114	1.40667	0.824898	0.464029	1.10365
	BATF	1.0047	1.01169	1.10708	0.977225	0.850723	1.03294	1.29842	0.950502	0.766715	0.495433	1.39162	0.446509	1.18654	0.649212	1.65492	1.18654	1.10708	1.84902	1.57654	1.03294
	ATF3	0.992679	1.09384	1.14029	0.888473	1.07878	0.632615	0.731738	1.61261	0.828975	0.623906	0.350965	1.29182	1.22213	0.692267	1.16425	1.63512	1.08628	1.6465	1.9445	1.15621
	NFE2L2	0.924492	0.862582	0.827444	1.00468	0.756144	0.856623	1.09182	1.43071	1.24551	0.509351	0.705507	0.893001	0.918106	0.816052	1.19477	1.71325	1.43071	0.911764	1.44066	0.530981
	MATF	0.997599	0.899086	0.86846	1.01856	1.24533	0.662748	1.344	0.601456	1.36276	0.545833	0.917978	0.766592	0.695697	1.17002	0.917978	0.614094	1.01856	2.00907	0.793626	1.72492
	TGIF1	0.990697	1.06919	0.892866	0.821604	1.19459	0.502263	1.16192	1.13015	1.23672	0.911627	0.614087	1.87451	0.597295	0.66735	0.745622	1.9139	1.30723	0.777285	1.2982	0.240902
	ZBTB7A	0.99408	0.902147	0.933961	0.865397	1.11067	1.22386	1.13401	0.62047	1.2154	1.486	0.960218	1.39613	1.74283	1.92044	0.511014	1.01497	1.24957	1.02914	1.12618	1.71884
	NR3C1	0.977974	0.869265	1.11564	0.931655	1.03374	0.618938	0.778014	1.56685	1.10793	0.730962	0.569539	1.46192	0.492388	0.77264	0.499262	1.77506	0.94466	1.09268	1.15498	1.66771
	BACH1	0.99137	1.05518	1.12311	0.805243	1.22901	0.767105	1.02633	0.887301	1.11535	1.0479	0.730773	1.0122	1.2812	0.720712	1.40201	0.681836	1.87579	1.22052	0.816484	0.9576
	BCL3	1.02506	0.969761	1.12171	0.923831	1.25327	0.630995	0.838395	1.219	1.01797	0.556982	1.71202	1.12951	1.9666	0.526937	0.838395	0.95641	0.724823	0.523297	0.898569	2.59494
	CEBPA	0.84829	0.819394	0.961014	1.10392	1.23339	0.808114	0.616695	1.57203	1.03715	0.433057	0.529473	0.728313	0.670184	1.43657	0.660958	1.00182	0.656392	0.525816	0.559663	1.43657
	EGR1	0.898331	0.983038	0.832383	0.734747	1.45934	1.28817	1.09834	0.849873	0.855784	0.685543	1.08321	1.24429	1.49001	1.12921	0.690311	1.01067	1.78425	0.488124	1.03191	0.501847
	ETS2	0.95619	0.832412	0.904611	0.826662	0.626492	1.00373	1.29717	1.75975	0.792987	1.02482	1.08325	0.798502	1.00373	0.515973	0.519562	0.98991	0.815281	0.592698	0.534169	0.545393
	XBP1	0.921799	0.808054	0.830772	1.09621	1.58285	0.728259	1.01573	1.19129	0.825033	0.470584	1.45652	0.738425	0.703452	0.504359	1.13487	1.2333	0.775137	0.981135	0.551917	1.16677

## Sheet: Figure 5
	Ratio between Cas9-NLRP3+ microglia and Cas9+NLRP3+ microglia
Figure 5F	sg-NC	sg-ELF1	sg-NFKB2	sg-REL	sg-CEBPB	sg-RELA	sg-FLI1	sg-NFKB1	sg-STAT3	sg-JUN	sg-JUNB	sg-FOSB	sg-FOS
	1	4.11788	1.94905	1.21179	0.832168	2.58442	1.5045	1.60839	0.867133	1.82318	1.79271	1.599	1.14915
	0.883117	3.68731	2.35215	0.856144	1.295	1.8012	1.46414	1.5035	0.808192	1.74785	1.56314	1.78122	0.928072
	1.24755	3.2997	1.85315	1.48651	1.14965	1.59111	1.27273	1.54326	1.41389	1.47812	1.87213	1.7992	0.873127
	Ratio between Cas9-NLRP3+ microglia and Cas9+NLRP3+ microglia
Figure 5H	sg-NC	sg-ELF1	sg-NFKB2	sg-RELA	sg-FLI1	sg-NFKB1	sg-JUN	sg-JUNB	sg-FOSB
	2.52574	2.72277	3.58119	6.30297	2.37228	9.30297	5.4099	3.95248	3.98515
	2.49604	2.6802	4.48812	7.39109	2.97921	8.15842	4.79901	4.40594	4.3604
	2.26733	2.3	3.71782	6.60099	2.84455	9.3	6.30891	4.68317	3.00396

## Sheet: Figure 6
	qRT-PCR of pro-inflammtory cytokines after TBI										Survival infromation of different groups of young mice							Survival infromation of different groups of aged mice							mNSS score of young mice								Latency to fall (seconds) of young mice
Figure 6G (Il1b)	Young-WT	Aged-WT	Young-Cre	Aged-Cre	Young-cKO	Aged-cKO				Figure 6I (left)	Groups	Days	Live=0, Death=1				Figure 6I (right)	Groups	Days	Live=0, Death=1				Figure 6J (left)	WT-Sham	WT+TBI	Cre+TBI	cKO+TBI				Figure 6K (left)	WT-Sham	WT+TBI	Cre+TBI	cKO+TBI
	0.996317	9.15575	0.755067	8.66186	0.604862	0.744672					WT+Sham	45	0					WT+Sham	45	0					0	4	3	2					178.99	77.35	91.91	95.85
	1.03145	8.0818	0.891729	7.43678	0.519313	1.8336					WT+Sham	45	0					WT+Sham	45	0					0	2	3	1					153.05	112.69	84.77	114.06
	0.820558	3.6672	0.891729	12.6817	0.494718	0.79812					WT+Sham	45	0					WT+Sham	45	0					0	7	3	2					159.56	91.84	66.14	107.26
	1.09026	9.0297	1.43861	10.0191	0.8378	0.709403					WT+Sham	45	0					WT+Sham	45	0					0	5	7	1					153.7	66.49	84.46	98.62
	1.23514	13.1289	0.73442	14.2677	0.6665	0.621867					WT+Sham	45	0					WT+Sham	45	0					0	2	9	2					178.06	62.62	102.22	129.32
	0.826266	11.3504	1.13656	5.00954	1.37048	1.52064					WT+Sham	45	0					WT+Sham	45	0					0	1	2	5					156.29	53.11	93.55	131.42
											WT+Sham	45	0					WT+Sham	45	0					0	2	7	1					175.15	62.83	111.73	117.39
											WT+Sham	45	0					WT+Sham	45	0					0	7	4	1					171.07	87.98	51.47	104.13
											WT+Sham	45	0					WT+Sham	45	0					0	3	1	3					178.37	107.26	88.89	131.79
	qRT-PCR of pro-inflammtory cytokines after TBI										WT+Sham	45	0					WT+Sham	45	0					0	1	3	2					165.7	92.68	90.01	69.88
Figure 6G (Il6)	Young-WT	Aged-WT	Young-Cre	Aged-Cre	Young-cKO	Aged-cKO					WT+Sham	45	0					WT+Sham	45	0					0	4	2	1					173.76	109.21	67.57	79.95
	1.03491	4.52996	0.939196	4.52996	0.650445	0.645952					WT+Sham	45	0					WT+Sham	45	0					0	3	4	4					155.33	73.99	79.64	72.02
	0.773514	3.62881	0.806361	5.69422	0.432118	1.064					WT+TBI	45	0					WT+TBI	45	0						1	0	2						72	60.8	95.53
	0.882396	4.2856	1.49433	7.46167	0.628288	1.10918					WT+TBI	45	0					WT+TBI	2	1						3	2	4						91.08	66.79	115.75
	0.972317	5.09647	0.742004	2.36116	0.664112	0.98589					WT+TBI	45	0					WT+TBI	45	0						4	2	1						103.23	87.79	85.33
	1.15629	3.45695	0.628288	2.18783	0.701978	2.02721					WT+TBI	11	1					WT+TBI	6	1						5	7	3						75.08	78.45	148.26
	1.18058	2.96802	0.817618	3.05146	0.632658	0.864237					WT+TBI	45	0					WT+TBI	6	1						2	2	2						111.98	74.41	113.53
											WT+TBI	45	0					WT+TBI	45	0						8		1						98.53		106.19
											WT+TBI	45	0					WT+TBI	5	1								1								134.44
											WT+TBI	45	0					WT+TBI	45	0
	qRT-PCR of pro-inflammtory cytokines after TBI										WT+TBI	45	0					WT+TBI	10	1
Figure 6G (Tnf)	Young-WT	Aged-WT	Young-Cre	Aged-Cre	Young-cKO	Aged-cKO					WT+TBI	5	1					WT+TBI	45	0
	0.899197	1.71322	0.950467	2.06581	0.309221	0.177601					WT+TBI	45	0					WT+TBI	45	0					mNSS score of aged mice								Latency to fall (seconds) of aged mice
	1.09939	2.08018	1.30741	2.06581	0.191672	0.296624					WT+TBI	45	0					WT+TBI	9	1				Figure 6J (right)	WT-Sham	WT+TBI	Cre+TBI	cKO+TBI				Figure 6K (right)	WT-Sham	WT+TBI	Cre+TBI	cKO+TBI
	1.01165	1.3165	1.08426	1.76138	0.57304	0.182594					WT+TBI	45	0					WT+TBI	45	0					0	6	3	2					172.86	70.78	82.66	100.06
	1.08426	1.50182	1.03291	1.63208	0.720319	0.644704					WT+TBI	45	0					WT+TBI	45	0					0	9	4	2					169.93	74.79	76.12	86.07
	0.886817	2.22948	0.520045	2.13866	0.15461	0.58104					WT+TBI	45	0					WT+TBI	45	0					0	5	6	1					178.58	82.93	93.99	91.45
	1.01869	1.60961	0.495415	1.55478	0.516453	0.408019					WT+TBI	45	0					WT+TBI	8	1					0	7	6	3					165.77	74.9	73.13	147.44
											WT+TBI	45	0					WT+TBI	45	0					0	6	8	2					168.11	85.56	80.22	124.74
											WT+TBI	45	0					WT+TBI	45	0					0	5	7	5					164.1	59.2	91.97	118.01
											WT+TBI	45	0					WT+TBI	45	0					0	5	4	3					157.46	78.82	101.55	103
	qRT-PCR of anti-inflammtory cytokines after TBI										WT+TBI	45	0					WT+TBI	45	0					0	2	3	2					175.1	87.92	78.79	83.84
Figure 6H (Il4)	Young-WT	Aged-WT	Young-Cre	Aged-Cre	Young-cKO	Aged-cKO					Cre+TBI	45	0					Cre+TBI	45	0					0	6	6	2					168.3	85.29	80.11	107
	1.00652	0.828957	1.50459	0.806289	4.59278	3.3855					Cre+TBI	45	0					Cre+TBI	45	0					0	7	6	0					159.34	73.04	58.44	104.88
	1.10142	0.590238	1.72832	0.60264	5.38658	2.76901					Cre+TBI	45	0					Cre+TBI	45	0					0	9	2	2					175.58	89.91	86.84	145.1
	1.05656	1.19696	0.978992	0.840529	8.99653	2.86666					Cre+TBI	9	1					Cre+TBI	12	1					0	4	7	1					168.32	92.77	71.78	96.61
	1.20528	1.13239	1.21366	0.701915	8.16453	3.52927					Cre+TBI	45	0					Cre+TBI	19	1						4		4						82.51		87.55
	0.840529	1.24778	0.628232	1.72832	10.0517	3.70473					Cre+TBI	45	0					Cre+TBI	16	1								9								108.07
	0.789696	0.834723	1.29179	0.882317	4.92242	3.52927					Cre+TBI	45	0					Cre+TBI	45	0								3								67.31
											Cre+TBI	45	0					Cre+TBI	45	0								1								69.23
											Cre+TBI	15	1					Cre+TBI	9	1								0								119.49
											Cre+TBI	45	0					Cre+TBI	45	0
	qRT-PCR of anti-inflammtory cytokines after TBI										Cre+TBI	45	0					Cre+TBI	45	0
Figure 6H (Il10)	Young-WT	Aged-WT	Young-Cre	Aged-Cre	Young-cKO	Aged-cKO					Cre+TBI	45	0					Cre+TBI	45	0
	1.07997	0.24165	0.779701	0.0780744	5.43016	3.07587					Cre+TBI	45	0					Cre+TBI	11	1
	0.959925	0.0319286	0.633314	0.0544469	1.77891	1.85445					Cre+TBI	11	1					Cre+TBI	9	1
	0.973325	0.041263	0.883311	0.200405	2.11549	2.07196					Cre+TBI	45	0					Cre+TBI	10	1
	1.14155	0.015854	1.23199	0.15943	2.73396	1.98755					Cre+TBI	45	0					Cre+TBI	45	0
	0.865133	0.0451539	2.13021	0.37397	2.23611	2.20533					Cre+TBI	45	0					Cre+TBI	32	1
	0.980095	0.157235	0.835663	0.0909359	4.38019	1.97382					Cre+TBI	45	0					Cre+TBI	45	0
											Cre+TBI	45	0					Cre+TBI	45	0
											Cre+TBI	45	0					Cre+TBI	45	0
											cKO+TBI	45	0					cKO+TBI	45	0
	qRT-PCR of anti-inflammtory cytokines after TBI										cKO+TBI	45	0					cKO+TBI	45	0
Figure 6H (Tgfb1)	Young-WT	Aged-WT	Young-Cre	Aged-Cre	Young-cKO	Aged-cKO					cKO+TBI	45	0					cKO+TBI	2	1
	1.02265	0.100294	1.02976	0.253895	3.25421	1.71988					cKO+TBI	5	1					cKO+TBI	45	0
	0.896457	0.224114	0.612298	0.123476	2.53556	2.77465					cKO+TBI	45	0					cKO+TBI	45	0
	0.974211	0.0626	0.670034	0.134186	1.4563	1.74389					cKO+TBI	45	0					cKO+TBI	9	1
	1.10367	0.109751	0.76435	0.0734194	2.53556	1.89514					cKO+TBI	45	0					cKO+TBI	45	0
	0.836424	0.0448828	0.813552	0.316945	1.86905	1.90832					cKO+TBI	45	0					cKO+TBI	45	0
	1.1666	0.0364561	0.51846	0.185862	1.98936	1.68448					cKO+TBI	45	0					cKO+TBI	45	0
											cKO+TBI	45	0					cKO+TBI	45	0
											cKO+TBI	45	0					cKO+TBI	45	0
											cKO+TBI	45	0					cKO+TBI	45	0
											cKO+TBI	45	0					cKO+TBI	18	1
											cKO+TBI	45	0					cKO+TBI	45	0
											cKO+TBI	45	0					cKO+TBI	45	0
											cKO+TBI	45	0					cKO+TBI	45	0
											cKO+TBI	45	0					cKO+TBI	45	0
											cKO+TBI	45	0					cKO+TBI	45	0
											cKO+TBI	45	0					cKO+TBI	45	0
											cKO+TBI	45	0					cKO+TBI	45	0

## Sheet: Figure 7
	in-vitro % of NLRP3+ microglia after different drugs' treatment															Survival infromation of different groups of young mice							Survival infromation of different groups of aged mice							mNSS score of young mice							Latency to fall (seconds) of young mice							Cytokines in cerebrospinal fluid
Figure 7C	Vector	Seliforant	Imiquimod	Prothionamide	Imeglimin	Trapidil	Chromocarb	Ferulic acid	Clopidol	Anagrelide	Talipexole				Figure 7H (left)	Groups	Days	Live=0, Death=1				Figure 7H (right)	Groups	Days	Live=0, Death=1				Figure 7I (left)	Sham	Vector+TBI	Ime+TBI				Figure 7J (left)	Sham	Vector+TBI	Ime+TBI				Figure 7K (IL-1β)	Young-Vector	Aged-Vector	Young-Ime	Aged-Ime
	43.5	67.6	50.3	43.1	2.88	27.9	31.9	35.7	43.1	24.2	31.5					Sham	45	0					Sham	45	0					0	2	1					155.77	78.33	113.04					78.0714	125.013	19.9767	7.48243
	40.6	62.7	50.6	40.6	6.51	33.2	25.8	29.3	29.7	28.8	34.1					Sham	45	0					Sham	45	0					0	4	2					157.99	84.23	87.24					75.2479	102.636	15.3884	51.2476
	42.9	57.8	55.4	32.4	4.39	30.4	34.5	40.7	34.9	29.9	37.2					Sham	45	0					Sham	45	0					0	3	3					173.11	73.54	73.92					51.0358	160.308	24.1414	35.2239
																Sham	45	0					Sham	45	0					0	5	6					163.2	69.58	61.19					49.2711	101.789	41.7887	29.1533
																Sham	45	0					Sham	45	0					0	6	1					168.49	94.95	127.4					29.7886	133.625	8.89421	55.7653
																Sham	45	0					Sham	45	0					0	1	2					172.97	89.92	71.82					20.612	124.801	29.4356	9.95305
	ECAR between Vector and Ime treatment groups (mpH/min)															Sham	45	0					Sham	45	0					0	0	2					154.72	73	62.97					68.8949	89.0833	8.18832	28.0238
Figure 7E	Minutes	Vector			Ime											Sham	45	0					Sham	45	0					0	3	1					168.33	96.81	168.16					88.2362	59.2242	19.6237	26.3297
	0	27.798	30.3934	24.4681	22.1652	19.9196	16.4534									Sham	45	0					Sham	45	0					0	4	1					162.4	88.81	114.14					53.4359	164.966	71.8596	85.9774
	10	24.6247	27.7971	26.5126	15.6385	20.1553	22.7595									Sham	45	0					Sham	45	0					0	5	0					175.56	92.22	82.98					67.1301	118.801	79.4832	24.6356
	20	23.7929	25.3888	31.8002	17.7204	19.869	16.3976									Sham	45	0					Sham	45	0					0	9	0					174.81	79.85	113.12					111.954	92.5422	71.0831	14.0472
	30	57.8202	53.5128	60.1802	39.5576	43.2458	41.0965									Sham	45	0					Sham	45	0					0	4	3					141.43	104.9	84.71					147.602	102.848	12.0707	19.9061
	40	54.2069	58.5224	61.4416	43.6488	44.7374	36.3564									Vector+TBI	45	0					Vector+TBI	45	0						3	2						63.82	152.72					77.7891	138.566	13.906	40.024
	50	59.6218	58.7721	54.0038	37.1658	40.3176	45.9352									Vector+TBI	45	0					Vector+TBI	7	1						4	4						79.57	96.23					134.543		31.1297	31.8356
	60	79.3599	85.4146	83.7427	58.54	51.9715	56.8843									Vector+TBI	45	0					Vector+TBI	45	0						3	1						61.69	36.97					131.931		12.6354	15.6002
	70	79.4704	90.6737	81.4798	60.2321	53.0712	52.5708									Vector+TBI	45	0					Vector+TBI	11	1						2	5						75.68	158.11					85.5539		50.0476	30.0003
	80	81.9247	90.0512	78.1996	57.8389	58.0658	49.4419									Vector+TBI	7	1					Vector+TBI	45	0						4	4						80.93	120.66					92.7539		25.765	26.4709
	90	23.8687	21.1763	22.587	22.9509	20.2681	19.0651									Vector+TBI	45	0					Vector+TBI	45	0							6							134.11							22.6591	21.6708
	100	21.208	21.0582	21.8819	19.754	21.2472	20.8657									Vector+TBI	45	0					Vector+TBI	3	1																						20.8943
	110	21.7525	21.7327	21.2871	20.9109	20.2574	20.4356									Vector+TBI	45	0					Vector+TBI	45	0
																Vector+TBI	45	0					Vector+TBI	3	1
																Vector+TBI	6	1					Vector+TBI	45	0
																Vector+TBI	5	1					Vector+TBI	4	1					mNSS score of aged mice							Latency to fall (seconds) of aged mice							Cytokines in cerebrospinal fluid
	OCR between Vector and Ime treatment groups (pmol/min)															Vector+TBI	45	0					Vector+TBI	45	0				Figure 7I (right)	Sham	Vector+TBI	Ime+TBI				Figure 7J (right)	Sham	Vector+TBI	Ime+TBI				Figure 7K (IL-6)	Young-Vector	Aged-Vector	Young-Ime	Aged-Ime
Figure 7F	Minutes	Vector			Ime											Vector+TBI	45	0					Vector+TBI	45	0					0	7	2					169.07	65.28	126.2					11.9004	24.3648	8.6856	21.9396
	0	129.729	123.109	135.437	183.703	183.83	177.411									Vector+TBI	45	0					Vector+TBI	6	1					0	9	5					160.85	14.6	113.77					15.9612	33.1068	3.7788	5.6964
	10	140.978	125.435	131.62	170.385	180.018	186.675									Vector+TBI	45	0					Vector+TBI	45	0					0	6	3					155.32	70.19	92.63					21.3192	36.4344	4.794	11.1672
	20	130.223	110.119	149.685	185.75	182.79	173.565									Vector+TBI	45	0					Vector+TBI	45	0					0	4	0					158.63	106.81	134.85					9.9828	65.5932	4.2864	0.7896
	30	56.2157	40.4298	48.0219	59.5217	60.7023	58.335									Vector+TBI	45	0					Vector+TBI	21	1					0	11	3					171.81	49.87	101.78					15.5664	44.6124	10.6032	20.022
	40	58.8348	58.5778	53.3135	51.9402	64.5285	54.8265									Vector+TBI	45	0					Vector+TBI	45	0					0	5	1					143.69	57.01	77.95					35.25	37.1112	3.4968	17.7096
	50	64.0065	59.1937	57.3105	68.5375	57.8503	64.7233									Vector+TBI	45	0					Vector+TBI	45	0					0	6	0					164.75	51.57	108.17					24.5904	30.2868	18.612	8.2908
	60	181.001	176.749	197.949	303.918	322.474	343.252									Vector+TBI	45	0					Vector+TBI	45	0					0	10	4					177.9	108.43	134.07					20.1348	24.7596	4.4556	16.074
	70	184.336	192.282	185.864	323.117	305.491	321.411									Imeglimin+TBI	45	0					Imeglimin+TBI	45	0					0	4	1					164.83	50.68	119.47					25.38	73.3764	5.6964	3.4968
	80	199.617	186.632	183.966	331.748	297.043	304.281									Imeglimin+TBI	45	0					Imeglimin+TBI	45	0					0	5	3					168.65	79.68	113.28					9.2496	58.8816	7.4448	7.1628
	90	54.8514	56.2572	57.7273	45.3358	48.1572	53.3145									Imeglimin+TBI	45	0					Imeglimin+TBI	45	0					0	10	0					157.88	48.5	178.25					30.1176	34.2912	25.1544	10.8288
	100	59.9418	63.5152	56.33	61.4191	46.5292	58.5651									Imeglimin+TBI	9	1					Imeglimin+TBI	15	1					0	2	3					174.43	81	74.81					49.068	18.7812	7.614	6.8808
	110	59.1485	55.3861	50.297	52.3366	60.0198	59.4455									Imeglimin+TBI	45	0					Imeglimin+TBI	45	0						1	2						152.28	80.03					67.2288	42.1872	21.9396	5.8656
																Imeglimin+TBI	45	0					Imeglimin+TBI	45	0							3							74.89					11.3364		5.0196	12.5772
																Imeglimin+TBI	45	0					Imeglimin+TBI	45	0							7							94.19					23.7444		8.7984	19.5708
																Imeglimin+TBI	45	0					Imeglimin+TBI	45	0							4							75.27					16.4688		7.3884	4.3992
																Imeglimin+TBI	19	1					Imeglimin+TBI	45	0							5							101.07					31.6968		1.8612	6.6552
																Imeglimin+TBI	45	0					Imeglimin+TBI	45	0							1							129.87							4.8504	2.3124
																Imeglimin+TBI	45	0					Imeglimin+TBI	45	0							2							121.05								6.0348
																Imeglimin+TBI	45	0					Imeglimin+TBI	45	0
																Imeglimin+TBI	45	0					Imeglimin+TBI	45	0
																Imeglimin+TBI	45	0					Imeglimin+TBI	45	0
																Imeglimin+TBI	45	0					Imeglimin+TBI	45	0
																Imeglimin+TBI	45	0					Imeglimin+TBI	45	0
																Imeglimin+TBI	45	0					Imeglimin+TBI	45	0
																Imeglimin+TBI	45	0					Imeglimin+TBI	45	0
																Imeglimin+TBI	45	0					Imeglimin+TBI	45	0
																Imeglimin+TBI	45	0					Imeglimin+TBI	45	0

## Sheet: Supplemental figure 1
	Cell proportion of different celltypes						Number of microglia (10^4)
S1B	Sample name	Celltypes	Proportion			S1D		Young						Aged
	young_control1	T cells	0.921234				Sham	2.9221	2.9562	2.4674	3.1091	2.4571	2.8552	3.1212	2.6215	2.9125	2.5751	3.1224	3.4675
	young_control1	Oligodendrocytes	6.47935				TBI	4.3404	5.7922	5.0802	4.7484	4.3141	3.0154	7.1326	5.0601	4.0211	6.1588	6.2967	6.8014
	young_control1	Neurons	0.552741
	young_control1	Monocytes	0.775372
	young_control1	Microglia	55.7347
	young_control1	Macrophages	1.35114				Percentage of microglia (%)
	young_control1	Granulocytes	3.85383			S1F	Young patients	Aged patients
	young_control1	Fibroblasts	1.74267				18.4	17.9
	young_control1	Epithelial cells	13.3502				11.3	26.4
	young_control1	Endothelial cells	11.6459				10.6	19.6
	young_control1	B cells	2.51804				7.82	21.8
	young_control1	Astrocytes	1.07477				4.67	16.3
	young_control2	T cells	1.53372				9.22	12.5
	young_control2	Oligodendrocytes	8.62105				16.2	26.7
	young_control2	Neurons	0.59528				19.6	14.2
	young_control2	Monocytes	0.819385				18.4	13.1
	young_control2	Microglia	59.584				11.4	11.9
	young_control2	Macrophages	1.2676				12	9.67
	young_control2	Granulocytes	0.308145				21.7	29.4
	young_control2	Fibroblasts	1.9189				7.69	21.5
	young_control2	Epithelial cells	7.59157					16.7
	young_control2	Endothelial cells	15.4423					16.9
	young_control2	B cells	1.08551					9.47
	young_control2	Astrocytes	1.23258					18.9
	young_control3	T cells	0.964085					19.6
	young_control3	Oligodendrocytes	7.56436					12.3
	young_control3	Neurons	0.625066					14.6
	young_control3	Monocytes	0.413179					11.9
	young_control3	Microglia	69.3823					22.6
	young_control3	Macrophages	1.27132
	young_control3	Granulocytes	0.0953491
	young_control3	Fibroblasts	1.10181
	young_control3	Epithelial cells	6.49433				Cytokines' transcription in microglia						Cytokines' transcription in microglia						Cytokines' transcription in microglia
	young_control3	Endothelial cells	10.1706			S1G (IL1B)	Young patients	Aged patients				S1G (IL6)	Young patients	Aged patients				S1G (TNF)	Young patients	Aged patients
	young_control3	B cells	0.667444				1.00025	83.8865					0.955695	3.54214					0.964693	2.54584
	young_control3	Astrocytes	1.25013				0.95288	50.9273					0.843594	105.758					0.951412	1.90282
	young_TBI1	T cells	0.985152				1.09457	46.8626					1.12087	52.8789					1.07039	0.61478
	young_TBI1	Oligodendrocytes	9.97115				0.82953	31.1329					0.814858	107.98					1.56715	1.87663
	young_TBI1	Neurons	1.60439				1.37589	31.5675					1.06778	33.0052					1.07784	2.40851
	young_TBI1	Monocytes	1.42847				1.18129	15.3521					1.21809	13.4043					0.746463	1.60008
	young_TBI1	Microglia	50.9113				0.889068	5.85783					1.16847	59.081					0.845656	0.971403
	young_TBI1	Macrophages	2.42066				0.84696	2.60334					0.885535	18.5664					0.701319	1.87663
	young_TBI1	Granulocytes	0.689607				0.926823	36.7677					1.19302	66.9319					1.1393	0.971403
	young_TBI1	Fibroblasts	2.21659				0.806847	40.5145					0.879418	8.2513					1.08534	2.29444
	young_TBI1	Epithelial cells	5.49574				1.02127	24.0901					1.00321	3.9031					1.19594	1.6337
	young_TBI1	Endothelial cells	21.4552				0.901479	12.2132					1.06778	12.3345					0.95803	2.06787
	young_TBI1	B cells	0.415171				1.17313	30.7042					0.781665	8.6017					0.696474	0.431712
	young_TBI1	Astrocytes	2.40659					9.06537						15.3975						2.58138
	young_TBI2	T cells	0.714686					5.9396						45.7158						4.10716
	young_TBI2	Oligodendrocytes	10.9235					34.5441						6.65584						9.17776
	young_TBI2	Neurons	1.90583					31.787						32.1027						1.98363
	young_TBI2	Monocytes	1.3523					106.18						5.71448						1.71492
	young_TBI2	Microglia	49.1662					8.69609						8.72177						0.446937
	young_TBI2	Macrophages	2.20011					35.0263						35.8679						1.62241
	young_TBI2	Granulocytes	0.721693					11.3953						4.15435						0.845656
	young_TBI2	Fibroblasts	2.38229					19.5672						15.0806						1.07784
	young_TBI2	Epithelial cells	6.90863
	young_TBI2	Endothelial cells	20.9221
	young_TBI2	B cells	0.231222
	young_TBI2	Astrocytes	2.57147				Cytokines' transcription in microglia						Cytokines' transcription in microglia						Cytokines' transcription in microglia
	young_TBI3	T cells	4.81963			S1G (IL4)	Young patients	Aged patients				S1G (IL10)	Young patients	Aged patients				S1G (TGFB1)	Young patients	Aged patients
	young_TBI3	Oligodendrocytes	14.5903				1.49723	0.0657121					1.22963	0.0757944					1.4272	0.225812
	young_TBI3	Neurons	0.350518				1.51813	0.0719076					1.18774	0.280919					1.47753	0.18727
	young_TBI3	Monocytes	2.99401				0.693659	0.01773					1.25547	0.242865					1.28627	0.257598
	young_TBI3	Microglia	15.9194				1.43624	0.451344					1.36436	0.875528					0.575622	1.51907
	young_TBI3	Macrophages	9.4786				1.89513	1.61586					1.10055	0.658943					0.335223	2.60845
	young_TBI3	Granulocytes	6.23631				0.281714	0.262848					0.49251	0.329471					1.93615	0.335223
	young_TBI3	Fibroblasts	2.99401				0.17953	0.157377					0.204224	0.17656					0.418469	0.108307
	young_TBI3	Epithelial cells	2.76033				0.68411	0.060467					1.39303	0.686925					1.34089	0.268537
	young_TBI3	Endothelial cells	37.6661				0.344433	0.116815					0.800085	0.305285					0.474077	0.390445
	young_TBI3	B cells	1.85483				0.364073	0.203387					0.269476	0.565745					1.65083	0.723564
	young_TBI3	Astrocytes	0.335914				1.25902	0.379533					1.47246	1.04843					0.342267	0.250554
	aged_control1	T cells	1.24699				1.15053	0.108993					0.875528	0.263929					1.13539	0.418469
	aged_control1	Oligodendrocytes	26.4931				1.69619	0.214984					1.35494	0.373252					0.600066	0.31495
	aged_control1	Neurons	0.415664					0.150967						0.465943						0.287811
	aged_control1	Monocytes	0.886021					0.567345						0.239521						0.477374
	aged_control1	Microglia	29.1949					0.285645						0.550275						0.43624
	aged_control1	Macrophages	1.12667					0.902687						1.8509						0.371953
	aged_control1	Granulocytes	1.03916					1.88204						2.40865						0.272286
	aged_control1	Fibroblasts	3.55502					0.272117						0.381096						1.4272
	aged_control1	Epithelial cells	3.95975					0.522064						0.654392						0.791791
	aged_control1	Endothelial cells	28.7683					0.164061						0.74135						0.351889
	aged_control1	B cells	0.426602					0.138917						0.440808						0.625548
	aged_control1	Astrocytes	2.88777
	aged_control2	T cells	0.823772
	aged_control2	Oligodendrocytes	22.9283
	aged_control2	Neurons	0.588408
	aged_control2	Monocytes	0.941453
	aged_control2	Microglia	29.6362
	aged_control2	Macrophages	1.13759
	aged_control2	Granulocytes	0.833579
	aged_control2	Fibroblasts	4.00118
	aged_control2	Epithelial cells	4.45229
	aged_control2	Endothelial cells	31.7839
	aged_control2	B cells	0.343238
	aged_control2	Astrocytes	2.53016
	aged_control3	T cells	0.998683
	aged_control3	Oligodendrocytes	35.4368
	aged_control3	Neurons	0.449956
	aged_control3	Monocytes	0.460931
	aged_control3	Microglia	24.7037
	aged_control3	Macrophages	1.13038
	aged_control3	Granulocytes	0.790167
	aged_control3	Fibroblasts	3.64355
	aged_control3	Epithelial cells	3.47893
	aged_control3	Endothelial cells	26.4816
	aged_control3	B cells	0.493854
	aged_control3	Astrocytes	1.93152
	aged_TBI1	T cells	1.75465
	aged_TBI1	Oligodendrocytes	12.0995
	aged_TBI1	Neurons	2.21239
	aged_TBI1	Monocytes	2.8227
	aged_TBI1	Microglia	42.8593
	aged_TBI1	Macrophages	8.28502
	aged_TBI1	Granulocytes	2.0293
	aged_TBI1	Fibroblasts	2.15899
	aged_TBI1	Epithelial cells	5.11901
	aged_TBI1	Endothelial cells	17.0049
	aged_TBI1	B cells	0.724748
	aged_TBI1	Astrocytes	2.92951
	aged_TBI2	T cells	1.1603
	aged_TBI2	Oligodendrocytes	14.7421
	aged_TBI2	Neurons	1.78018
	aged_TBI2	Monocytes	2.12986
	aged_TBI2	Microglia	40.3719
	aged_TBI2	Macrophages	5.65048
	aged_TBI2	Granulocytes	2.23317
	aged_TBI2	Fibroblasts	2.32854
	aged_TBI2	Epithelial cells	5.39617
	aged_TBI2	Endothelial cells	20.639
	aged_TBI2	B cells	0.325836
	aged_TBI2	Astrocytes	3.24247
	aged_TBI3	T cells	7.57091
	aged_TBI3	Oligodendrocytes	11.6346
	aged_TBI3	Neurons	3.27844
	aged_TBI3	Monocytes	3.22507
	aged_TBI3	Microglia	41.2245
	aged_TBI3	Macrophages	13.6017
	aged_TBI3	Granulocytes	3.05733
	aged_TBI3	Fibroblasts	1.0064
	aged_TBI3	Epithelial cells	2.98109
	aged_TBI3	Endothelial cells	10.5901
	aged_TBI3	B cells	1.23513
	aged_TBI3	Astrocytes	0.594694

## Sheet: Supplemental figure 3
	% of NLRP3+ microglia in all microglia
S3B	Young-Sham	Aged-Sham	Young-rmTBI	Aged-rmTBI
	4.82	4.51	7.69	17.5
	4.79	3.87	5.3	17.9
	5.36	2.14	11.6	22.4
	2.37	6.25	9.87	26.7
	7.21	6.37	13.7	12.9
	3.26	3.99	8.31	8.94
	% of Lysozyme+ microglia in all microglia
S3D	Young-Sham	Aged-Sham	Young-rmTBI	Aged-rmTBI
	5.67	5.11	15.2	3.94
	4.67	5.52	10.9	1.26
	3.69	4.46	16.8	0.79
	6.22	6.82	17.2	5.67
	7.95	3.35	13.4	3.67
	6.85	2.79	9.05	1.99

## Sheet: Supplemental figure 5
	% of NLRP3+ in all microglia/Fields
S5A	Young patients	Aged patients
	7.8999	17.7991
	6.33966	12.6992
	8.5377	26.0055
	18.6969	9.95237
	9.08651	12.0089
	12.9627	32.0964
	7.645	29.1803
	11.8831	39.2301
		16.678
		13.9298
		27.1643
		6.92541
		5.31228
		12.5919
	% of Lysozyme+ in all microglia/Fields
S5B	Young patients	Aged patients
	23.1634	10.2033
	18.3187	3.07648
	27.4941	6.18766
	31.5092	9.65593
	12.5521	7.96615
	9.95	6.02118
	32.6637	16.1648
	13.6247	11.7061
		3.57147
		12.8502
		8.13747
		6.90694
		1.84758
		12.9774

[truncated: 11 more sheets: Supplemental figure 6, Supplemental figure 7, Supplemental figure 8, Supplemental figure 9, Supplemental figure 10, Supplemental figure 11, Supplemental figure 12, Supplemental figure 14, Supplemental figure 15, Supplemental figure 16, Supplemental figure 17]
